# Supplementary material for: Association between dual sensory impairment and risk of mortality: a cohort study from the UK Biobank
Source: BMC Geriatr. 2022 Aug 1;22:631. doi: 10.1186/s12877-022-03322-x (PMC9341066; doi:10.1186/s12877-022-03322-x)
Supplement: Supplementary file 1 — Additional file 1: Supplemental Table 1. [file 12877_2022_3322_MOESM1_ESM.xlsx]

## Sheet: Supplemental Table 1
Supplemental Table 1. Characteristics of studies investigating the association between dual sensory impairment and all-cause mortality.
Author (Year)	Study Location	Study Design	Sample Size	Follow-up (Yrs)	Age at baseline	Vision and Hearing Impairment Definition	Adjustment for potential confounders	Main Findings
Lam, L Byron et al. (2006)	U.S.	Cohort	116796	7.0 (mean)	18 and older	Subjective Sef-reported	Survey design, age, marital status, educational level, self-rated health, and number of nonocular and nonauditory conditions	White-men: HR 1.23 [95%CI, 1.04-1.46] White-women: HR 1.63 [95%CI, 1.37-1.93] African American-men: HR 1.50 [95%CI, 0.94-2.40] African American-women: HR 0.92 [95%CI, 0.51-1.63] Others-men: HR 2.47 [95%CI, 1.33-4.57] Others-women: HR 2.23 [95%CI, 1.01-4.90]
Lee, J David et al. (2007)	U.S.	Cohort	116796	3-11	18 and older	Subjective Sef-reported	Age, race, marital status, educational level, the number of nonocular/nonauditory conditions, and self-rated health	Men: Two mild/moderate SI: HR 1.24 [95%CI, 1.04-1.47] Two severe bilateral SI or one severe bilateral SI plus one mild/moderate SI: HR 1.55 [95%CI, 1.11, 2.15] Women: Two mild/moderate SI: HR 1.40 [95%CI, 1.16-1.69] Two severe bilateral SI or one severe bilateral SI plus one mild/moderate SI: HR 2.69 [95%CI, 2.03, 3.57]
Gopinath, Bamini et al. (2013)	Australia	Cohort	2812	10 (total)	55 and older	Objective Visual impairment: visual acuity less than 20/40 (better eye) Hearing impairment: average pure-tone air conduction threshold greater than 25 dB HL (500–4000 Hz, better ear).	Age, sex, body mass index, systolic blood pressure, current smoking status, poor self-rated health, walking disability, presence of hypertension and/or diabetes, history of cancer, angina, stroke and/or acute myocardial infarction and cognitive impairment	All: HR 1.62 [95%CI, 1.16-2.26]
Fisher, Diana et al. (2014)	Iceland	Cohort	4926	3-7	66 and older	Objective Vision impairment: best corrected vision of 20/50 or worse in the better eye Hearing impairment: at least 35 dB HL for the pure-tone average of four frequencies (0.5, 1, 2, and 4kHz) in the better ear	Age, sex, smoking status, BMI, hypertension, diabetes, self-reported health status, cognitive status, self-reported history of falls, total cholesterol, baseline CVD history and hearing aid use	All: HR: 1.70 [95% CI: 1.27-2.27]
Mitoku, Kazuko et al. (2016)	Japan	Cohort	1754	4.7 (mean)	65 and older	Subjective Vision impairment: "able to see an object near the front of the eyes", "very little sight", and "indeterminable due to communication difficulty" Hearing impairment: "able to hear loud conversation", and "indeterminable due to communication difficulty"	Age, sex, level of dependency, diabetes, neurological disease, hypertension, heart disease, cerebrovascular disease, respiratory disease, musculoskeletal and connective tissue disorders, and eye and ear diseases	All: HR: 1.106 [95%CI: 0.81, 1.51], p=0.52
Yamada, Yukari et al. (2016)	Czech Republic, England, Finland, France, Germany, Israel, Italy, Netherlands	Cohort	2851	1	83.6 (mean)	Objective InterRAI Long-Term Care Facilities (LTCF) Assessment Forum	Age, gender, facility, diagnoses of coronary heart disease and diabetes mellitus, self-rated health, end stage disease, functional and cognitive status	Minimum impairment in both senses: HR: 1.13 [95%CI, 0.79-1.21] Minimum impairment + moderate to severe impairment: HR: 1.24 [95%CI, 0.93-1.64] Moderate to severe impairment in both senses: HR: 1.35 [95%CI, 1.00-1.83]
Sun, Li et al. (2020)	China	Cohort	37076	1-20	75 and older	Semi-objective Visual impairment: unable to distinguish the direction of the break of the circle on a card 1 meter away or worse after taking off correction. Hearing impairment: need hearing aid during verbal interview or worse	Age, sex, enrollment year, province, residence, ethic, marriage status, occupation, access to medical service, smoking status, drinking status, exercise status, ADL score, physical performance score, MMSE score, food diversity score, social activity score, and chronic disease score	All: HR 1.46 [95%CI, 1.41-1.52]
Zhang, Yan et al. (2020)	China	Cohort	8788	2.5 (median)	80 and older	Semi-objective Visual impairment: unable to distinguish the direction of the break of the circle on a card 1 meter away or worse after taking off correction. Hearing impairment: need hearing aid during verbal interview or worse.	Age, sex, education years, ethnicity, marital status, co-residence, economic independence, smoking status, drinking status, regular exercise, ADL disability, cognitive impairment, BMI, and number of diseases	All: HR 1.21 [95%CI, 1.09-1.35]
*dB=decibel, HL=hearing level
